# Supplementary material for: Cardiovascular Vulnerability, Including Heart Failure Risk, in Breast Cancer Surgery: The Role of Operative Technique, Frailty, and Postoperative Complications
Source: Medicina (Kaunas). 2026 May 3;62(5):877. doi: 10.3390/medicina62050877 (PMC13208202; doi:10.3390/medicina62050877)
Supplement: Supplementary file 1 [file medicina-62-00877-s001.zip]

Archive with 1 entries (1 files):
- medicina-4236369-supplementary.pdf
